# Supplementary material for: Anti-inflammatory and Neuroprotective Agents in Clinical Trials for CNS Disease and Injury: Where Do We Go From Here?
Source: Front Immunol. 2020 Sep 10;11:2021. doi: 10.3389/fimmu.2020.02021 (PMC7513624; doi:10.3389/fimmu.2020.02021)
Supplement: Supplementary Table 1 — This table summarizes the different clinical trials discussed in the manuscript. To date, according to clinicalTrials.gov, 458 of the 4,037 interventional clinical trials in stroke are/were in phase III (11.35%), 80 of the 875 interventional clinical trials in TBI are/were in phase III (9.14%), 75 of the 485 interventional clinical trials in ALS are/were in phase III (15.46%), 286 of the 1,596 interventional clinical trials in MS are/were in phase III (17.92%), 13 of the 44 interventional clinical trials in NMO are in phase III (29.54%), and 274 of the 2,031 interventional clinical trials in PD are in phase III (13.49%). Primary Outcome Met: Y, Yes; N, No; U, Unfound; W, Worse. All Outcomes: SB, Significantly Better outcomes with treatment; SW, Significantly Worse outcomes with treatment; NS, No Significant difference between treatment and control groups; MF, Mixed Findings showing significant benefits and harms; SF, Safe (primary outcome); NC, Not Collected or Analyzed yet; NR, Not Reported in publication yet listed as an outcome on clinicalTrials.gov. Route: IA, intraarterial; ICV, intracerebroventricular; IPU, intraputamenal; IV, intravenous; PO, peroral; NG, nasogastric intubation; SC, subcutaneous; TD, transdermal. [file Table_1.xlsx]

## Sheet: By Disease
Drug Class	Drug Name	Phase	Primary Outcome Met? (Yes/No/Worse/Unfound)		All Outcomes				Administration Protocol				Noteworthy Secondary Outcomes, Adverse Effects and Reasons for Lack of Data	Clinical Trial #	Reference
					Lab/biomar.	Imaging	Symptoms	Survival	Criteria / Time	Dose	Route	Other TX
Disease: Stroke
Anticoagulant	Enoxaparin	1, 2	Confirm safety (hemorrhage & death)	U		NR	NR	NR	Within 4 weeks of stroke in cancer patients	1 mg/kg BID for 6 months (max of 100 mg / day)	SC		Study not feasible (low enrollment due to aversion to SC injections)	NCT01763606	Navi et al. 2018
Calcium Channel Blocker	Magnesium Sulfate	3	Lower modified Rankin Scale (mRS) score	N		NS	NS	NS	Bolus within 2 hours + Infusion over 24 hours	Bolus: 4 g within 2 hours Infusion: 16 g over 24 hours	IV			NCT00059332	Saver et al. 2015
	Verapamil	1	Confirm safety (hemorrhage at 24 hrs)	N		NS	NS		Immediately after IA thrombectomy	10 mg	IA over 20min	Endovascular ± IV t-PA	Complications are as bad as in control group (not convincing of its safety)	NCT02235558	Fraser et al. 2017
Erythropoiesis Stimulating	Darbepoetin	2	Improve survival or score on NIHSS or ASIA	N	NS		NS	NS	Before surgeries with high rate of CNS ischemia	1 mg/kg	IV		Brain damage markers decreased, but showed markers/Sxs (AEs) due to drug	NCT00647998	Messe et al. 2013
Immuno-suppressant	Minocycline	1, 2	Confirm safety and find max tolerated dose	Y			SF		Dose #1: within 6H Dose #2-5: Q12H for 72H	Dose #1: 3, 4.5, 6 or 10 mg/kg Dose #2-5: half dose #1	IV over 1H			NCT00630396	Fagan et al. 2010
Neuroprotectant	Neu2000	2	Confirm safety and improve mRS score	U		NR	NR		Dose #1: within 8H Dose #2-10: Q12H for 5D	Dose #1: 750 mg + Dose #2-10: 500 mg Dose #1: 500 mg + Dose #2-10: 250 mg	IV	Endovascular		NCT02831088	Hong et al. 2018
	Nerinetide (NA-1)	3	Improve mRS score	N		NS	NS	NS	Before thrombectomy	2.6 mg/kg	IV	Endovascular		NCT02930018	Hill et al. 2020
Disease: TBI
Calcium Channel Blocker	Magnesium Sulfate	3	Improve survival and functionality	W		SW	SW	SW	Bolus within 8H of injury + Infusion over 5 days	Bolus: 0.425 mmol/kg (changed to 0.3) Infusion: 0.1 mmol/kg/h (changed to 0.05)	IV		Increased mortality & AEs (pulmonary edema and repiratory failure)	NCT00004730	Temkin et al. 2007
Immuno-suppressant	Cyclosporine	2	Confirm safety (and understand PK of drug)	N	MF		SW	NS	Bolus on ICU admission + over once daily for 5 days	Bolus: 0.25 mg/kg Continuous infusion: 5 or 10 mg/kg/day	IV		Brain damage markers decreased, but increased other markers and AEs	NCT01825044	Kelsen et al. 2019
	Minocycline	2	None specified		SW	SB			Within 6 months of TBI For 12 weeks	100 mg BID	PO		Reduced microglial activation (on PET) (associated with increased NSE levels)	Not Registered	Scott et al. 2018
		1, 2	Improve score on (DRS) Disability Rating Scale	N			NS		Loading dose within 6H of injury + Q12 over 7 days	Loading: 800 mg Q12 for 7 days: 400 or 200 mg	IV			NCT01058395	Meythaler et al. 2019
Gonadal Hormone	Progesterone	2	Improve score on GOS, DRS, and GOAT	N	NS		NS	SB	Within 11 hours of injury	Loading dose: 0.71 mg/kg in first hour Infusion: 0.5 mg/kg/hr for rest of 3 days	IV		Lower 30-day mortality	NCT00048646	Wright et al. 2007
		3	Improve score on GOSE	N	NS		NS	NS	Within 4 hours of injury	0.71 mg/kg in first hour + 0.5 mg/kg/hr for 3 days + tapered for 1 day (4 days total)	IV			NCT00822900	Wright et al. 2014
Omega-3 Fatty Acid Derivative	Docosa-hexaenoic acid (DHA)	3	Minimize PTSD symptoms	N			NS		Over 12 weeks after injury	7 Omega-3 capsules/day. Capsule contained 1470 mg DHA & 147 mg EPA.	PO			NCT00671099	Noguchi et al. 2017
		Not CT	None specified		SB				Athletes over 189 days	2, 4, or 6 g/day (DHA) for 189 days	PO		Reduced serum neurofilament light (NFL) levels, a marker of axonal injury	Not a CT	Oliver et al. 2016
Statin	Atorvastatin	2	Improve score on RPQ questionnaire	N			NS		Within 24H after injury + Daily for 7 days	1 mg/kg/day (max of 80 mg/day)	PO			NCT01013870	Robertson et al. 2017
Disease: ALS
Antioxidant	Deferiprone	2, 3	Improve CAFS score (ALSFRS-R + survival)	/			NC	NC	Within 18 months of first Sxs and 6 months of Dx	600 mg capsule BID for 12 months	PO			NCT03293069	/
	Edaravone	3	Improve score on ALSFRS-R	Y			SB		Within 2 years of onset	6 28-day cycles; 60 mg/day in 1st 14 days of cycle 1; 10 of first 14 days of cycles 2-6	IV			NCT01492686	Writing 2017
Clearance of Protein Aggregates	Ibudilast (MN-166)	1, 2	Confirm safety	Y	NR		SB		Within 5 years of Sx onset	2-3 tablets (10 mg each)/day for 6 months	PO	Riluzole 50 mg BID	Better survival and muscle strength	NCT02238626	/
		1, 2	Inflammation (PET & blood biomarkers)	/	NC	NC	NC	NC	Not on Riluzole ≥ 30 days, OR on Riluzole ≥ 30 days	5 tablets (10 mg each) BID for 36 weeks	PO	± Riluzole		NCT02714036	/
		2, 3	Improve score on ALSFRS-R	/	NC		NC	NC	Within 1.5 years of Sx onset	50 mg BID for 36 weeks for 12 months	PO	Riluzole stable dose		NCT04057898	/
Mitoprotective Agent	Olesoxime (TRO19622)	2, 3	Improve survival rates at 18 months	N			NS	NS	Within 6-36 months of Sxs onset + on Riluzole ≥ 30 days	330 mg capsule BID for 18 months	PO	Riluzole 50 mg BID		NCT00868166	/
		2, 3	Confirm safe (AEs, lab, vital signs)	U	NR		NR	NR	After completion of previous 18-month study	330 mg capsule BID for up to 15 months	PO	Riluzole 50 mg BID		NCT01285583	/
	TUDCA	2	Confirm safety and improve ALSFRS-R score	Y	NS		SB		Within 1.5 years of Sx onset + on Riluzole ≥ 3 months	1 capsule (1 g each) BID for 1 year	PO	Riluzole		NCT00877604	Elia et al. 2016
		3	Improve ALSFRS-R score	/	NC		NC	NC	Within 1.5 years of Sx onset + on Riluzole ≥ 3 months	4 capsules (1 g each) BID for 1.5 years	PO	Riluzole		NCT03800524	/
NMDA receptor modulator	Riluzole	3	Improve survival rates	Y	MF		NS	SB	Within 5 years of onset	50, 100 or 200 mg daily	PO			Not Registered	Lacomblez et al. 1996
Disease: MS
Antimetabolite (Immuno-modulator)	Methotrexate	2	None specified		NS		SB		Dx: RRMS + no relapses for more than 30 days	7.5 mg / week for 12 months	PO		Reduces relapse rate & slows disease progression	Not Registered	Ashtari and Savoj 2011
		4	Reduce lesion activity on MRI	N	SF	NS			Dx: RRMS + no relapses for more than 60 days	20 mg / week for 12 months (add-on Tx)	PO	Weekly Avonex (30 mg IM)	No clear mention of length of study. Well-tolerated.	NCT00112034	Cohen et al. 2009
Antioxidant	Dimethyl Fumarate (DMF)	3	Reduce annual relapse rate	Y		SB	SB	NR	Dx: RRMS	2 capsules BID or TID (120 mg / capsule) for 2+ years	PO			NCT00451451	/
		3	Confirm long-term safety	Y		NR	SB	NR	Dx: RRMS + completed 1 of 2 prior clinical trials	2 capsules BID or TID (120 mg / capsule) for up to 8+ years	PO			NCT00835770	Bomprezzi 2015
		3, 4	Confirm long-term safety	/		NC	NC	NC	Newly on DMF + not on other fumarate compounds	No specific dose; 5 year follow-up	PO			NCT02047097	Bomprezzi 2015
	Polyphenon E	1	Confirm safety (adverse events)	W	NS	SB	SW		Dx: RRMS or SPMS + no relapse > 30 days	2 capsules BID for 6 months (each capsule contains 200 mg of anti-oxidant EGCG)	PO	± Copaxone (for past 6 months)	Increased brain NAA levels as measured using MR spectroscopy	NCT00836719	Lovera et al. 2015
		2	Increase brain NAA levels (MR Spec)	Y	SW	SB	SW		Dx: RRMS or SPMS + no relapse > 30 days	2 capsules BID (200 mg of anti-oxidant EGCG / capsule) (terminated)	PO	Copaxone or INF-beta > 6 months	Unpredictably hepatoxotic	NCT01451723	Lovera et al. 2015
	Vitamin D	4	Reduce loss of bone mineral density (BMD)	N	NS		NS		Just says MS	cholecalciferol capsules: 20,000 IU weekly dose for 2 years	PO	Daily Calcium Carbonate		NCT00785473	/
		2, 3	Improves effect of Betaferon (MRI)	Y		SB	NS		Dx: RRMS + Betaferon for > 1 month	cholecalciferol capsules: 20,000 IU weekly dose for 1 year	PO	Betaferon		NCT01432704	/
		3	Reduce converstion to MS	/	NC	NC	NC	NC	After Clinically Isolated Syndrome (CIS), not MS	100.000 UI of cholecalciferol every 14 days for max of 24 months (or till MS Dx)	?			NCT01817166	/
Immuno-modulator	Glatiramer Acetate	3	Reduce relapse rate	Y			SB		Dx: RRMS	20 mg daily for 20 years	SC			Not Registered	Johnson et al. 1995
Immuno-suppressant	Minocycline	3	Reduce converstion to MS	Y		SB	SB		Dx: CIS, no MS yet	100 mg BID for up to 2 years	PO			NCT00666887	Metz et al. 2017
		2	Improve effects of Copaxone (MRI)	Y		SB			Dx: RRMS + no relapse for more than 30 days	100 mg BID for 9 months (add-on Tx)	PO	Copaxone		NCT00203112	Metz et al. 2009
		2	Reduce rate of relapse	N		NS	NS		Dx: RRMS + no relapse for more than 30 days	100 mg BID for 96 weeks (add-on Tx)	PO	Rebif		NCT01134627	Sorensen et al. 2016
Neurotransmitter Modifier	Amiloride	2	Reduce loss in brain volume (MRI)	N	NS	NS	NS		Dx: SPMS + several txs not allowed in part 3-12 months	5 mg BID for 96 weeks	PO			NCT01910259	Chataway et al. 2020
	D-aspartate	2	Improve EDSS score	U	SB		NR		Dx: RRMS + on betaferon for more than 6 months	2660 mg daily for 24 weeks	PO	Betaferon	Terminated due to slow enrollment; Improved synaptic plasticity on TMS	NCT03387046	/
	Fluoxetine	2	Reduce loss in brain volume (MRI)	N	NS	NS	NS		Dx: SPMS + several txs not allowed in part 3-12 months	20 mg BID for 96 weeks	PO			NCT01910259	Chataway et al. 2020
	Memantine	3	Improve PASAT score (cognitive)	N			SW		Dx: RRMS + no recent relapse + several Tx criteria	Week 1: 5 mg, Week 2: 10 mg, Week 3: 15 mg, and then 20 mg till end of 1 year	PO	On other Txs for > 3 months	Low tolerability	NCT01074619	Peyro Saint Paul et al. 2016
	Rivastigmine	4	Improve SRT score (cognitive)	N			NS		Dx: CIS, RRMS, SPMS + cognitive impairment	Transdermal patch (5 or 10 cm^2): 4 weeks titration + 12 weeks maintenance	TD			NCT00881205	/
NMDA receptor modulator	Riluzole	2	Reduce loss in brain volume (MRI)	N	NS	NS	NS		Dx: SPMS + several txs not allowed in part 3-12 months	50 mg BID for 96 weeks	PO			NCT01910259	Chataway et al. 2020
Monoclonal Antibody	Alemtuzumab	3	Improve EDSS-based SAD score & relapse rate	Y		SB	SB		Dx: RRMS	12 mg on 5 consecutive days at month 0 + on 3 consecutive days at month 12	IV			NCT00548405	Havrdova, Horakova and Kovarova 2015
	Natalizumab	3	Improve relapse rate & EDSS score	Y		SB	SB		Dx: RRMS + no relapse for more than 50 days	300 mg every 4 weeks (up to 116 weeks)	IV			NCT00027300	Balcer et al. 2012
	Ocrelizumab	3	Improve relapse rate	Y		SB	SB		Dx: RRMS & PPMS (2 separate phase 3 trials)	300 mg on days 1 & 15, and then 600 mg every 24 weeks (ongoing)	IV			NCT01247324 NCT01194570 NCT01412333	Turner et al. 2019
	Rituximab	2	Reduce total number of lesions on MRI	Y		SB			Dx: RRMS	1000 mg on days 1 & 15 of a 48-week trial	IV			NCT00097188	Hauser et al. 2008
Disease: NMO
Complement Inhibitor	Cinryze	1	Confirm safety (adverse events)	Y	SF		SB		Dx: NMO + new acute optic neuritis / transverse Myelitis	3 infusions of 2000 U at onset of exacerbation + 2 infusions (1000U) later	IV	High dose steroids	Improved EDSS scores, but missing a placebo control group	NCT01759602	Levy and Mealy 2014
	Eculizumab	1, 2	Reduce number of attacks per year	Y	SF		SB		Dx: NMO, 2-3+ relapses in last 6-12 months	Weekly 600 mg (4 weeks) + 900 mg (week 5) + 900 mg biweekly for 48 weeks	IV			NCT00904826	Pittock et al. 2013
		3	Improve time to first relapse	Y			SB		Dx: NMO/SD, 2-3+ relapses in last 12-24 months	Weekly 900 mg (4 weeks) + 1200 mg (5th week) + 1200 mg biweekly	IV			NCT01892345	Pittock et al. 2019
		2, 3	Improve relapse rate and time to first relapse	/	NC		NC		Dx: NMOSD, 1+ relapse w/in year, anti-AQP4+, <18 yo	Weight-based dose every 1 and then 2 weeks for 52/53 weeks	IV			NCT04155424	/
	Ravulizumab	3	Improve time to first relapse	/			NC		Dx: NMOSD, 1+ relapse w/in year, anti-AQP4+, BW>40kg	Weight-based loading & mainten. dose on days 1 & 15 > every 8 weeks indefinitely	IV			NCT04201262	/
Immuno-suppressant	Mycophenolate Mofetil	Not CT (retro.)	None specified				SB		Dx: NMO or NMOSD	1000-2000 mg / day for at least 6 months (except for a few patients < 6 months)	PO		Saw reduction in annualized relapse rate and improved disability	Not a CT	Huh et al. 2014
		4	Reduce annual relapse rate	Y	MF		MF		Dx: NMOSD, anti-AQP4+	500 mg BID for at least 6 months	PO	Prednisone 50 mg QD	Not Randomized; Low tolerability: frequent adverse events	NCT02809079	Huang et al. 2018
Monoclonal Antibody	Inebilizumab	2, 3	Reduce risk of NMOSD attacks	Y	NC	NC	SB		Dx: NMOSD, ≥ 1 attack needing rescue Tx in last yr	300 mg on days 1 & 15 + single 300 mg dose every 6 month up till 3 years	IV			NCT02200770	Cree et al. 2019
	Rituximab	2, 3	Improve time to first relapse (over 72 weeks)	Y	SB	SB	SB		Dx: NMOSD, anti-AQP4+	375 mg/m2 weekly (4 weeks) + 1000 mg every 2 weeks @ 24 & 48 weeks	IV	Steroids		UMIN000013453	Tahara et al. 2020
	Ublituximab	1	Improve EDSS score	Y			SB		Dx: NMO, within 5 days of a relapse	Single dose of 450 mg	IV	IV steroids for 5 days		NCT02276963	Mealy and Levy 2019
Disease: Parkinson's D
Dopamine Precursor or Agonist	Levodopa + Carbidopa	3	Improve 80-week UPDRS (early vs delayed Tx)	N			NS		Dx: Parkinson's Disease (PD), early	100 mg Levodopa + 25 mg Carbidopa TID for 80 weeks (vs placebo for 1st 40 weeks)	PO		No disease-modifying effects seen with early initiation of Levodopa	ISRCTN30518857	Verschuur et al. 2019
	Pramipexole	4	Improve 15-month UPDRS (early vs delayed)	N			NS		Dx: Parkinson's Disease (PD), early, not on other drugs	1.5 mg/day for 15 months (vs placebo for initial 6-9 months)	PO		No disease-modifying effects seen with early initiation of Pramipexole	NCT00321854	Schapira et al. 2013
Monoamine Oxidase B inhibitor	Selegline	3	Improve 14-month UPDRS (post washout)	Y			SB		Dx: PD, Hoehn-Yahr stages I-III	10 mg/day Selegline (12 month) + Sinemet for (12 + 2 months)	PO	Sinemet (L-Dopa + Carbidopa)	Disease-modifying: beneficial effect even 2 months after washout	Not Registered	Olanow et al. 1995
	Rasagline	3	Improve 72-week UPDRS (early vs delayed)	N			NS		Dx: Idiopathic PD, within 1.5 years of diagnosis	1 or 2 mg/day for 72 weeks (vs 36 week delayed start placebo groups)	PO		Contradictory results: only 1 mg dose shows disease-modifying effects	NCT00256204	Olanow et al. 2009
NMDA receptor modulator	Riluzole	2	Improve UPDRS score	N			NS		Dx: PD, not on L-Dopa	50 mg BID for 6 months	PO	Some were taking Selegline		Not Registered	Jankovic and Hunter 2002
	Memantine	2	None specified				NS		Dx: Parkinson's Disease Dementia (PDD)	20 mg daily	PO		No improvement on the cognitive & neuropsychaitric scales used	NCT00855686	Emre et al. 2010
Iron Chelator	Deferiprone	2	Reduce iron deposits in PD-affected areas	Y		SB	NS		Dx: early PD on stable treatment	20 or 30 mg/kg/day for 6 months	PO		No significant UPDRS changes. Smaller numbers/group than NCT00943748	NCT01539837	Martin-bastida et al. 2017
		2	Reduce iron deposits in S.N. (early vs delayed)	Y		SB	SB		Dx: early PD on stable treatment	30 mg/kg/day for 12 months (vs 6 month delayed start placebo group)	PO		Early start improved UPDRS scores compared to delayed start	NCT00943748	Devos et al. 2014
Calcium Channel Blocker	Israpidine	3	Improve UPDRS score	N			NS		Dx: early idiopathic PD, not on dopaminergic therapy	5 mg BID for 36 weeks	PO			NCT02168842	Parkinson Study Group 2020
Neurotropic Factor	GDNF	1, 2	Confirm safety (and improve UPDRS score)	N		SW	SW		Dx: moderately advanced idiopathic PD	25, 75, 150, 300, 500, or 4000 µg per month for 8 months (vs placebo)	ICV		Adverse effects were common in subjects receiving 75+ µg	Not Registered	Nutt et al. 2003
		1, 2	Improve UPDRS score	N		SB	NS		Dx: advanced idiopathic PD	15 μg/putamen/day for 6 months (Bilateral intraputamenal)	IPU		Improved 18F‐dopa uptake but not clinical measures	Not Registered	Lang et al. 2006
Antioxidant	Coenzyme Q10	3	Improve UPDRS score	N			NS		Dx: PD ± stable levodopa Tx, UPDRS part III > 15	300 mg/day for 3 months	PO			NCT00180037	Storch et al. 2007
		3	Improve UPDRS score	N			NS		Dx: PD diagnosis within 5 years, many Tx criteria	1200 or 2400 mg/day for 16 months (was terminated earlier)	PO		Terminated after a prespecified futility criterion (and slightly worse UPDRS)	NCT00740714	Parkinson Study Group 2014
Alpha Synuclein Immunotherapy	PD01A	1	Confirm safety	U	NR		NR		Dx: Idiopathic PD, within 4 years of diagnosis, stable Tx	monthly 75 µg injection (for 3 months, 3 total injections)	SC			NCT02758730	/
	PD03A	1	Confirm safety	U	NR		NR		Dx: Idiopathic PD, within 4 years of diagnosis, stable Tx	monthly 15 or 75 µg (4 months) + booster at 36s weeks (5 total injections)	SC		Will also look at immunogenecity	NCT02267434	/
	PRX002 (antibody)	1	Confirm safety	Y	SB		SF		Healthy volunteers	Singe IV infusion of 0.3, 1, 3, 10, or 30 mg/kg	IV		Also reduced free serum α-synuclein	NCT02095171	/
		1	Confirm safety	Y	SB		SF		Dx: idiopathic PD, Hoehn-Yahr stages I-III	3 infusions of 0.3, 1, 3, 10, 30, or 60 mg/kg, one every 4 weeks	IV		Also reduced free serum α-synuclein; saw increase PRX007 in CSF	NCT02157714	/
